# Supplementary material for: Biomimetic Origami-Based Soft Robotic Grippers with Two-Stage Grasping
Source: Biomimetics (Basel). 2026 Jul 3;11(7):466. doi: 10.3390/biomimetics11070466 (PMC13406422; doi:10.3390/biomimetics11070466)
Supplement: Supplementary file 1 [file biomimetics-11-00466-s001.zip]

Archive with 2 entries (2 files):
- Supplementary materials.pdf
- Video S1_Grasping Capability of Developed Origami-based soft robotic grippers.mp4
